# Supplementary material for: Preparation of Monoclonal Antibodies against the Capsid Protein and Development of an Epitope-Blocking Enzyme-Linked Immunosorbent Assay for Detection of the Antibody against Porcine Circovirus 3
Source: Animals (Basel). 2024 Jan 11;14(2):235. doi: 10.3390/ani14020235 (PMC10812811; doi:10.3390/ani14020235)
Supplement: Supplementary file 1 [file animals-14-00235-s001.zip]

Archive with 1 entries (1 files):
- animals-2768297-supplementary.pdf
